# Supplementary material for: Enhancing breast cancer outcomes with machine learning-driven glutamine metabolic reprogramming signature
Source: Front Immunol. 2024 May 1;15:1369289. doi: 10.3389/fimmu.2024.1369289 (PMC11097668; doi:10.3389/fimmu.2024.1369289)
Supplement: Supplementary file 3 [file Table_1.xlsx]

## Sheet: Sheet1
Table S1: Clinical Characteristics of BC patients
Variable	No	%
Age
< = 55	18	60
> 55	12	40
Gender
Female	30	100
Male	0	0
Status
Alive	30	100
Dead	0	0
Histological type
Infiltrating Ductal Carcinoma	30	100
Subtype
HER2	4	13.3333
LuminalA	2	6.66667
LuminalB	21	70
TNBC	3	10
Stage
I	2	6.66667
II	23	76.6667
III	5	16.6667
IV	0	0
