# Supplementary material for: Enhancing breast cancer outcomes with machine learning-driven glutamine metabolic reprogramming signature
Source: Front Immunol. 2024 May 1;15:1369289. doi: 10.3389/fimmu.2024.1369289 (PMC11097668; doi:10.3389/fimmu.2024.1369289)
Supplement: Supplementary file 5 [file Table_3.xlsx]

## Sheet: Sheet1
Table S3. List of potential therapeutic agents for high-risk BC patients.
Name	Source	MOA	Target	Correlation.Coefficient	Correlation P value	Log2FC AUC	Score	Phase	Experimental evdience for BRCA treatment
paclitaxel	CTRP	Tubulin inhibitor	TUBB, NR1I2, ABCB1, BCL2, CYP2C8, MAP2, MAP4, MAPT, TLR4, TUBB1	-0.235745	2.69602e-15	0.228542	17.8	Phase 3	PMID: 34465889
BI2536	CTRP	PLK inhibitor	PLK1, BRD4, PLK2, PLK3	-0.202062	1.43336e-11	0.159096	-41.18	Phase 2	PMID:23770244
GSK461364	CTRP	PLK inhibitor	PLK1	-0.209641	2.34602e-12	0.175669	-13.7	preclinical	PMID: 33621661; PMID: 31751384
SB743921	CTRP	NA	NA	-0.250627	3.86364e-17	0.343952	NA	preclinical	PMID: 27379929
LY2606368	PRISM	NA	NA	-0.170625	1.26712e-08	0.150608	NA	Phase 2	PMID: 31492187
ispinesib	PRISM	Kinesin-like spindle protein inhibitor	KIF11	-0.284191	7.30323e-22	0.239243	-35.92	Phase 1	PMID: 20068098; PMID: 32911668
volasertib	PRISM	NA	NA	-0.323169	0	0.162582	NA	Phase 1	PMID: 32792481
